# Supplementary material for: Investigation of the Viromes of Solanaceous Weeds in Hungary Using High-Throughput Sequencing Adds New Insights to Their Hidden Complexity
Source: Viruses. 2026 Apr 17;18(4):474. doi: 10.3390/v18040474 (PMC13120279; doi:10.3390/v18040474)
Supplement: Supplementary file 1 [file viruses-18-00474-s001.zip]

Archive with 1 entries (1 files):
- viruses-4224346-supplementary.xlsx
