# Supplementary material for: Investigation of the Viromes of Solanaceous Weeds in Hungary Using High-Throughput Sequencing Adds New Insights to Their Hidden Complexity
Source: Viruses. 2026 Apr 17;18(4):474. doi: 10.3390/v18040474 (PMC13120279; doi:10.3390/v18040474)
Supplement: Supplementary file 1 [file viruses-18-00474-s001.zip › viruses-4224346-supplementary.xlsx]

## Sheet: listofTables
Article
Investigation of the viromes of solanaceous weeds in Hungary using high-throughput sequencing adds new insights to their hidden complexity
Burim, Ismajli1,2, Zsuzsanna N. Galbács1, Lilla Dorottya Péri1,2, György Pasztor3, András Péter Takács3, Éva Várallyay1*
List of STables
Table S1
Initial statistics of the RNAseq and sRNA HTS
Table S2
Detailed results of the bioinformatic analysis of the RNAseq and sRNA HTS
Table S3
Sequences of the PCR primers used for virus detection with their appropriate references
Table S4
List of sequences which were deposited into the NCBI GenbBank
Table S5
Percent identity matrix of the BBWV1 sequences (a) RNA1, (b) RNA2, which were considered in the phylogenetic analysis
Table S6
Percent identity matrix of the CMV sequences (a) RNA1, (b) RNA2, (c) RNA3, which were considered in the phylogenetic analysis
Table S7
Percent identity matrix of the TuYV, which were considered in the phylogenetic analysis, when phylogeny of TuYV was investigated
Table S8
Percent identity matrix of the LBVaV (a) RNA1, (b) RNA2, which were considered in the phylogenetic analysis, when phylogeny of LBVaV was investigated
Table S9
Percent identity matrix of the viruses, which were considered in the phylogenetic analysis, when phylogeny of ObPV-like virus was investigated
Table S10
Percent identity matrix of the viruses, which were considered in the phylogenetic analysis, when phylogeny of PVM virus was investigated
Table S11
Percent identity matrix of the viruses, which were considered in the phylogenetic analysis, when phylogeny of PVH was investigated
Table S12
Percent identity matrix of the viruses, which were considered in the phylogenetic analysis, when phylogeny of an OxRuMV1-like virus was investigated
Table S13
Percent identity matrix of the TVCV sequences, which were considered in the sequence comparision

## Sheet: Table S1
	Table S1
	Initial statistics of the RNAseq and sRNA HTS
	The raw fastq files can be accessed at NCBI SRA Database: BioProject ID PRJNA1401399, BioSample ID SAMN54561009
	Library code	Sequenced reads	Trimmed reads all (containing redundants)	Non-redundant reads	Number of contigs
	KSOL	21955551	21573415	3178957	3177
	SOLKES1	16253182	15972388	n/a	132523
	SOLKES2	23 061 440	22 913 754	n/a	71 700

## Sheet: Table S2
	Table S2
	Detailed results of the bioinformatic analysis of the RNAseq and sRNA HTS
	year	Virus		RNAseq				sRNAseq
				GenBankId of the reference genome	number of contigs	number of mapped reads	coverage of the viral genome (%)	number of contigs	number of non-redundant reads mapped to the virus	number of redundant reads, mapped to the virus	RPM	coverage of the viral genome (%)
	2022	BBWV1	RNA 1	NC_005289	1	58198	0.98	16	1187	5377	250	0.98
			RNA2	NC_005290	1	42076	0.97	5	525	2612	121	0.97
		CMV	RNA 1	NC_002034	1	115006	0.99	62	14643	234654	10914	0.99
			RNA 2	NC_002035	1	100107	0.99	54	12327	190706	8870	0.99
			RNA 3	NC_001440	2	105966	0.99	31	24898	804366	37412	0.99
		TuYV		NC_003743	5	12627	0.9	0	239	621	29	0.43
		TVCV		NC_003378	19	95208	0.89	25	2274	14799	688	0.8
	2023	LBVaV	RNA1	NC_011558	1	56368	0.99
			RNA2	NC_011568	1	16005	0.99
		ObPV		NC_003852	2	47	0.33
		PVM		NC_001361	6	582615	0.82
		PVH		NC_018175	11	90905	0.9
		OxruMV1		NC_076526	6	411315	0.72
		PotLV		NC_011525	2	113601	0.31
		TVCV		NC_003378	11	2452	0.45

## Sheet: Table S3
	Table S3
	Sequences of the PCR primers used for virus detection with their appropriate references
	Virus		Primer Name	Primer Sequence (5'-3')	Position on the reference genome	Product size	Funcion of the amplified region	Genome used as a reference	Annealing temperature (°C)		Reference*
	BBWV1	RNA 1	BBWV1 RNA1_1167F	CACTCTTGTCAGCTCGTGGT	1167-1186	2914bp	Polyprotein	NC_005289, Contig_131	Q5	58°C	this work
			BBWV1 RNA 1_4081R	CTTTCTCCCCTGGCTTCCTG	4081-4062
		RNA 2	BBWV1 RNA 2_347F	TGCGAGAGTACTCAGGCATTC	368-388	2996bp	Polyprotein	NC_005289		58°C	this work
			BBWV1 RNA 2_3343R	TTTAACAAAGCAGTGGAACCCA	3365-3344
	CMV	RNA 1	CMV RNA 1_429F	TCGGAGGAAGTTGGGTCACAC	429-449	1972bp	Replicase	NC_002034		62°C	this work
			CMV RNA 1_2401R	GACAGAATCGGCTGTTCGAAC	2401-2381
			CMV_RNA1_429F	TCGGAGGAAGTTGGGTCACAC	429-449	1194bp				62.5°C
			CMV_RNA1_1623R	GATGATATCACGTCCCAYTC	1623-1604
		RNA 2	CMV RNA 2_178F	GTGAACAACGCGAAGATGCTG	179-198	1827bp	RdRp	NC_002035		63°C	this work
			CMV RNA 2_2005R	GGTTCCATCACCTTAGCTTCC	2005-1985
			CMV_RNA2_1116F	GGTCACAAGAGAGTAGGTAC	1116-1135	1759bp	2b			60.5°C
			CMV_RNA2_2875R	GCCGTWAGCTGGATGGACAAC	2875-2855
		RNA 3	CMV RNA 3_416F	TTCCACTGATGCTGAAGGGTC	416-436	1616bp	3a-CP	NC_001440		66°C	this work
			CMV RNA 3_2032R	AGCTGGATGGACAACCCGTTC	2032-2012
	TuYV		TuYV_3595F	CACAACGCCGACCTAGACGAC	3595-3615	1153bp	CP	NC_003743	Q5	55°C	this work
			TuYV_4748R	CATCCCTATCTCCATCATCCG	4748-4728
	LBVV	RNA1	LBVaV_RNA1_5870F	AGCAACTGGAATGCTCTCGC	5870 - 5889	572bp	L protein	NC_011558	Phire	51.1°C	Tomasechova,J., 2021
			LBVaV_RNA1_6442R	TCTATCCATCCACCGCTTGC	6423-6442
		RNA2	LBVaV_RNA2_437F	GAGGTCTGTTGATCCCGTGG	446-465	802bp	CP	NC_011568		58.7°C	this work
			LBVaV_RNA2_1239R	TGTACCTCTTCCTCTCCGGG	1248-1229
	ObPV		ObPV_2956F	GATGAGACTGAGAAGAGGAG	2937-2956	723bp	180K protein	NC_003852		64.5°C	this work
			ObPV_3679R	GCGGCAGTTCTTATGACAGG	7707-7688
	PVM		PVM_7344F	GCTGATTTTGAGGGGAAGGA	7312-7331	784bp	CP	NC_001361		58.7°C	this work
			PVM_8128R	CCATTCATACCACCTGTCACC	8096-8076
	PVH		PVH_6739F	GATAATCTGCATTCACTCCC	6739-6758	1010bp	CP	NC_018175		55.7°C	this work
			PVH_7749R	AGCATGTGGTTCCATACGAT	7749-7730
	OxruMV1		OxruMV1_1096F	TTCTCGCCTGGTATCTTATTC	1096-1116	563bp	RdRp	NC_076526		55.7°C	this work
			OxruMV1_1664R	GCCCAAGAACCGTAGTAGCCC	1664-1644
	TCVC		TVCV_1226F	ACACCAGGATATATAGAAAG	1226-1245	730bp	CP	NC_003378	Q5	55°C	this work
			TVCV_1941R	TAACAAGTACATTCTGTTAGT	1921-1941

## Sheet: Table S4
	Table S4
	List of sequences which were deposited into the NCBI GenbBank
	Virus		Sample ID	Sequenced genomic region	strain	GenBankID	identity to the reference on nucleotide level %	GenBank ID of the isolate with highest identity	nt, identity
	BBWV1	RNA 1	S2/1	Polyprotein	HUSn	PZ011567	2273/2699(84%)	MF770979	2305/2700(85%)
		RNA2	S2/1	Polyprotein	HUSn	PZ011568	2448/2997 (82%)	NC_005290
	CMV	RNA 1	S1/5	Replicase	HUSn	PZ011569	1188/1193(99%)	NC_002034/HE793683/AJ511988/OR607778	1188/1193(99%)
		RNA 2	S1/5	2b	HUSn	PZ011570	1741/1759(99%)	AJ517801	1753/1759(99%)
		RNA 3	S1/5	3a-CP	HUSn	PZ011571	1610/1617(99%)	OR607780	1613/1617(99%)
	TuYV		D1/5, S2/5	CP	HUDsSn	PZ011584	949/995(95%)	OP699029	991/995(99%)
	LBVV	RNA1	Sdpool	L protein	HUSd	PZ011572	508/529(96%)	JN710440	521/529(98%)
		RNA2	Sdpool	CP	HUSd	PZ011573	707/746(95%)	GU220725	725/746(98%)
	ObPV/SDYFV		D2/2	180k	HUDsSd	PZ011574	582/743 (78%)	OR233194	585/743(79%)
			D2/9		HUDsSd
			Sd/4		HUDsSd
	PVM		S3/1 és Sd3	CP	HUSd2	PZ011581	610/785(78%)	MH558035	636/785 (81%)
			S3/3		HUSd3	PZ011582	608/785(78%)		634/785 (81%)
			Sd1		HUSd1	PZ011583	610/785 (78%)		634/785 (80%)
	PVH		Sd1	CP	HUSd1	PZ011578	323/446(72%)	KF546312	334/457(73%)
			Sd6		HUSd6	PZ011579	322/447(72%)	NC_018175
			Sd7		HUSd7	PZ011580	323/446(72%)	KF546312	335/457(73%)
	OxruMV1		Sd2	RdRp	HUSd2	PZ011575	427/569(75%)	NC_076526
			Sd3		HUSd3	PZ011576	422/569(74%)
			Sd5		HUSd5	PZ011577	423/569(74%)
	TVCV		S1/1	CP		PZ051109	466/575(81%)	AJ238747	474/575(83%)
			S1/3			PZ051110	457/569	AJ238747	474/569(84%)
			S2/2			PZ051111	476/586(81%)	AJ238747	483/586(83%)
			S2/5			PZ051112	478/588(81%)	AJ238747	485/588(82%)
			S3/6			PZ051113	477/589(81%)	AJ238747	483/589(82%)
			S3/7			PZ051114	476/587(81%)	AJ238747	483/587(82%)
			D2/1			PZ051115	451/567	AJ238747	456/567
			D2/7			PZ051116	361/568(65%)	NC_003378

## Sheet: Table S5
	Table S5
	Percent identity matrix of the BBWV1 sequences (a) RNA1, (b) RNA2, which were considered in the phylogenetic analysis
	The green color highlight the HUSn variant, while the blue indicate similarities of the reference genome
	(b) BBWV1 RNA1
		AY781171_Capsicum_annuum_SP	KT988973_Capsicum_annuum_SP	MF770979_Ullucus_tuberosus_UK	MH645161_Ullucus_tuberosus_UK	MN216346_Solanum_nigrum_FR	MN216347_Solanum_nigrum_FR	MN216348_Solanum_nigrum_FR	MN216349_Solanum_nigrum_FR	MN216350_Solanum_nigrum_FR	MN216351_Solanum_nigrum_FR	MN216352_Solanum_nigrum_FR	MN216355_Solanum_nigrum_FR	MT663310_Spinacia_oleracea_USA	MZ202340_Verbena_A	MZ202345_Thunbergia_D	NC_005289_Capsicum_anuum_J	OK558630_unknown_CAN	OL472170_weed_plants_SL	OL472172_weed_plants_SL	OL472175_weed_plants_SL	OP722620_Vicia faba_SR	OP722621_Thunbergia_D	PP730441_Capsicum_I	PP856215_Piper_I	PQ162448_Melissa_officinalis_D	PQ789800_Vicia_faba_AUS	PX423618_Echinacea_purpurea_D	PZ011567_Solanum_nigrum_HU
	AY781171_Capsicum_annuum_SP		99.482	81.643	81.643	80.903	80.607	82.309	83.383	82.272	83.309	82.522	82.791	81.532	81.236	82.235	81.310	82.050	81.125	83.013	82.420	92.154	82.272	80.644	80.644	81.532	81.421	81.495	81.236
	KT988973_Capsicum_annuum_SP	99.482		81.939	81.939	81.125	80.792	82.642	83.494	82.494	83.420	82.633	83.013	81.680	81.495	82.531	81.458	82.346	81.310	83.235	82.754	92.524	82.531	80.977	80.977	81.865	81.791	81.828	81.532
	MF770979_Ullucus_tuberosus_UK	81.643	81.939		99.778	89.378	82.198	82.679	82.642	83.161	82.383	81.819	82.679	90.081	84.308	84.382	89.859	84.271	81.680	83.531	82.865	81.828	84.308	81.939	81.939	84.752	88.231	84.752	85.344
	MH645161_Ullucus_tuberosus_UK	81.643	81.939	99.778		89.378	82.198	82.605	82.717	83.087	82.457	81.893	82.605	90.044	84.234	84.382	89.822	84.271	81.680	83.383	82.791	81.754	84.308	81.902	81.902	84.752	88.268	84.752	85.270		NGO19	Erigeron canadensis
	MN216346_Solanum_nigrum_FR	80.903	81.125	89.378	89.378		81.606	82.050	82.124	82.272	82.161	81.375	82.013	90.192	84.678	84.308	89.896	84.271	81.273	81.828	82.124	81.384	84.123	80.866	80.866	84.456	88.416	84.456	85.159			Picris hieracioides
	MN216347_Solanum_nigrum_FR	80.607	80.792	82.198	82.198	81.606		82.494	82.235	82.717	82.383	81.893	82.531	82.383	82.235	82.939	82.124	83.050	80.866	82.346	82.383	80.866	82.976	90.229	90.229	83.235	82.309	83.272	82.642			Taraxacum officinale
	MN216348_Solanum_nigrum_FR	82.309	82.642	82.679	82.605	82.050	82.494		83.198	97.113	82.902	82.485	86.380	82.939	82.494	83.753	82.679	83.494	81.680	87.565	91.340	82.717	83.753	82.865	82.865	83.235	82.309	83.198	83.531			Rorippa sylvestris
	MN216349_Solanum_nigrum_FR	83.383	83.494	82.642	82.717	82.124	82.235	83.198		83.346	98.779	97.881	83.309	82.791	81.532	81.828	82.605	81.939	81.051	83.013	82.161	83.383	81.569	82.494	82.494	82.383	83.013	82.383	82.605			Solanum nigrum
	MN216350_Solanum_nigrum_FR	82.272	82.494	83.161	83.087	82.272	82.717	97.113	83.346		83.198	82.744	86.454	83.050	82.198	83.420	82.791	83.124	81.828	88.342	91.118	82.309	83.457	83.235	83.235	83.124	82.235	83.087	83.568
	MN216351_Solanum_nigrum_FR	83.309	83.420	82.383	82.457	82.161	82.383	82.902	98.779	83.198		97.474	83.494	82.642	81.569	81.754	82.457	81.939	81.014	83.161	82.235	83.124	81.569	82.457	82.457	82.383	83.087	82.383	82.568		BUK19	Chenopodium polyspermum
	MN216352_Solanum_nigrum_FR	82.522	82.633	81.819	81.893	81.375	81.893	82.485	97.881	82.744	97.474		83.003	82.078	80.931	81.153	81.893	81.338	80.672	82.559	81.560	82.707	80.894	81.671	81.671	81.893	82.226	81.893	82.004			Amaranthus graecizans
	MN216355_Solanum_nigrum_FR	82.791	83.013	82.679	82.605	82.013	82.531	86.380	83.309	86.454	83.494	83.003		82.420	82.272	83.346	82.161	83.198	82.087	88.305	87.417	84.012	83.050	82.902	82.902	83.420	81.828	83.457	83.383			Sonchus oleraceus
	MT663310_Spinacia_oleracea_USA	81.532	81.680	90.081	90.044	90.192	82.383	82.939	82.791	83.050	82.642	82.078	82.420		84.271	84.530	99.667	84.197	82.161	82.902	82.642	81.791	84.493	81.939	81.939	85.159	92.931	85.196	84.456			Plantago lanceolata
	MZ202340_Verbena_A	81.236	81.495	84.308	84.234	84.678	82.235	82.494	81.532	82.198	81.569	80.931	82.272	84.271		88.934	84.123	88.712	81.384	82.791	82.198	81.310	88.490	81.754	81.754	88.527	83.716	88.527	84.160
	MZ202345_Thunbergia_D	82.235	82.531	84.382	84.382	84.308	82.939	83.753	81.828	83.420	81.754	81.153	83.346	84.530	88.934		84.456	97.335	82.198	82.087	83.309	82.717	98.816	83.087	83.087	88.379	84.123	88.379	85.085		STR20	Mercurialis annua
	NC_005289_Capsicum_anuum_J	81.310	81.458	89.859	89.822	89.896	82.124	82.679	82.605	82.791	82.457	81.893	82.161	99.667	84.123	84.456		84.049	81.939	82.679	82.383	81.532	84.345	81.828	81.828	84.900	92.857	84.937	84.160			Sonchus asper
	OK558630_unknown_CAN	82.050	82.346	84.271	84.271	84.271	83.050	83.494	81.939	83.124	81.939	81.338	83.198	84.197	88.712	97.335	84.049		82.457	82.087	83.457	82.420	97.039	82.679	82.679	88.749	83.864	88.749	85.159			Amaranthus retroflexus
	OL472170_weed_plants_SL	81.125	81.310	81.680	81.680	81.273	80.866	81.680	81.051	81.828	81.014	80.672	82.087	82.161	81.384	82.198	81.939	82.457		81.569	82.124	81.273	82.087	81.088	81.088	81.902	81.310	81.976	81.828			Solanum nigrum
	OL472172_weed_plants_SL	83.013	83.235	83.531	83.383	81.828	82.346	87.565	83.013	88.342	83.161	82.559	88.305	82.902	82.791	82.087	82.679	82.087	81.569		87.047	83.383	82.087	82.976	82.976	82.865	81.828	82.828	83.235			Veronica persicae
	OL472175_weed_plants_SL	82.420	82.754	82.865	82.791	82.124	82.383	91.340	82.161	91.118	82.235	81.560	87.417	82.642	82.198	83.309	82.383	83.457	82.124	87.047		83.087	83.383	83.457	83.457	83.198	83.124	83.235	82.976			Portulaca oleracea
	OP722620_Vicia faba_SR	92.154	92.524	81.828	81.754	81.384	80.866	82.717	83.383	82.309	83.124	82.707	84.012	81.791	81.310	82.717	81.532	82.420	81.273	83.383	83.087		82.568	81.384	81.384	81.865	81.939	81.828	81.754			Datura stramonium
	OP722621_Thunbergia_D	82.272	82.531	84.308	84.308	84.123	82.976	83.753	81.569	83.457	81.569	80.894	83.050	84.493	88.490	98.816	84.345	97.039	82.087	82.087	83.383	82.568		82.939	82.939	88.527	83.790	88.527	84.974			Solanum nigrum
	PP730441_Capsicum_I	80.644	80.977	81.939	81.902	80.866	90.229	82.865	82.494	83.235	82.457	81.671	82.902	81.939	81.754	83.087	81.828	82.679	81.088	82.976	83.457	81.384	82.939		100.000	82.346	81.606	82.457	82.050			Datura stramonium
	PP856215_Piper_I	80.644	80.977	81.939	81.902	80.866	90.229	82.865	82.494	83.235	82.457	81.671	82.902	81.939	81.754	83.087	81.828	82.679	81.088	82.976	83.457	81.384	82.939	100.000		82.346	81.606	82.457	82.050
	PQ162448_Melissa_officinalis_D	81.532	81.865	84.752	84.752	84.456	83.235	83.235	82.383	83.124	82.383	81.893	83.420	85.159	88.527	88.379	84.900	88.749	81.902	82.865	83.198	81.865	88.527	82.346	82.346		84.197	99.815	84.974
	PQ789800_Vicia_faba_AUS	81.421	81.791	88.231	88.268	88.416	82.309	82.309	83.013	82.235	83.087	82.226	81.828	92.931	83.716	84.123	92.857	83.864	81.310	81.828	83.124	81.939	83.790	81.606	81.606	84.197		84.271	84.271
	PX423618_Echinacea_purpurea_D	81.495	81.828	84.752	84.752	84.456	83.272	83.198	82.383	83.087	82.383	81.893	83.457	85.196	88.527	88.379	84.937	88.749	81.976	82.828	83.235	81.828	88.527	82.457	82.457	99.815	84.271		85.011
	PZ011567_Solanum_nigrum_HU	81.236	81.532	85.344	85.270	85.159	82.642	83.531	82.605	83.568	82.568	82.004	83.383	84.456	84.160	85.085	84.160	85.159	81.828	83.235	82.976	81.754	84.974	82.050	82.050	84.974	84.271	85.011
	(b) BBWV1 RNA2
		AF225955_unknown_Sin	AY781172_Capsicum_annuum_SP	KT988974_Capsicum_annuum_SP	MF770980_Ullucus_tuberosus_UK	MH645162_Ullucus_tuberosus_UK	MN216379_Solanum_nigrum_FR	MN216380_Solanum_nigrum_FR	MN216381_Solanum_nigrum_FR	MT663311_Spinacia_oleracea_USA	MZ202341_Verbena_A	MZ202346_Thunbergia_D	NC_005290_Capsicum_anuum_J	OK558629_unknown_CAN	OL472173_weed_plants_SL	OL472176_weed_plants_SL	OP722622_Vicia_faba_SR	OP722623_Thunbergia_D	PP730442_Capsicum_I	PP856216_Piper_I	PQ162449_Melissa_officinalis_D	PQ789801_Vicia_faba_AUS	PX423619_Echinacea_purpurea_D	PZ011568_Solanum_nigrum_HU
	AF225955_unknown_Sin		80.854	80.753	81.046	81.215	80.554	80.608	79.937	82.121	82.445	81.121	82.088	82.239	81.185	81.481	81.588	81.121	79.671	79.441	81.755	81.404	82.221	79.807
	AY781172_Capsicum_annuum_SP	80.854		98.800	80.952	81.215	81.815	81.672	80.973	81.721	80.967	81.388	81.688	81.381	81.192	81.014	92.184	81.321	79.868	79.579	80.887	81.204	80.887	80.654
	KT988974_Capsicum_annuum_SP	80.753	98.800		81.081	80.819	81.691	81.548	80.576	81.485	81.229	81.152	81.452	81.119	81.515	81.019	91.669	81.086	79.744	80.033	80.719	81.002	80.886	80.613
	MF770980_Ullucus_tuberosus_UK	81.046	80.952	81.081		99.600	80.986	80.541	81.427	88.274	82.377	87.975	88.241	81.897	81.281	80.713	81.285	87.908	80.625	80.883	91.472	87.692	88.208	80.559
	MH645162_Ullucus_tuberosus_UK	81.215	81.215	80.819	99.600		81.281	80.836	81.665	88.555	82.145	88.255	88.522	82.067	80.986	80.941	81.548	88.188	80.883	80.625	91.758	87.938	88.522	80.733
	MN216379_Solanum_nigrum_FR	80.554	81.815	81.691	80.986	81.281		99.064	81.231	82.188	80.919	80.987	82.221	81.233	88.515	88.622	80.881	81.087	80.857	80.566	81.021	81.704	81.187	79.907
	MN216380_Solanum_nigrum_FR	80.608	81.672	81.548	80.541	80.836	99.064		80.920	82.046	80.641	81.010	82.080	81.123	88.322	88.395	80.702	81.244	81.356	81.060	81.043	81.528	81.077	79.726
	MN216381_Solanum_nigrum_FR	79.937	80.973	80.576	81.427	81.665	81.231	80.920		81.838	79.970	81.571	81.871	81.725	81.167	81.565	80.372	81.438	79.555	79.258	81.304	81.421	81.504	79.465
	MT663311_Spinacia_oleracea_USA	82.121	81.721	81.485	88.274	88.555	82.188	82.046	81.838		82.245	91.625	99.967	83.139	82.184	82.149	81.654	91.058	80.956	80.691	89.356	94.378	91.227	81.273
	MZ202341_Verbena_A	82.445	80.967	81.229	82.377	82.145	80.919	80.641	79.970	82.245		82.045	82.278	89.807	81.548	80.946	81.100	82.312	79.934	80.158	81.712	81.729	82.212	80.740
	MZ202346_Thunbergia_D	81.121	81.388	81.152	87.975	88.255	80.987	81.010	81.571	91.625	82.045		91.658	82.672	81.585	81.481	81.154	98.165	80.329	80.066	88.655	90.607	91.094	81.073
	NC_005290_Capsicum_anuum_J	82.088	81.688	81.452	88.241	88.522	82.221	82.080	81.871	99.967	82.278	91.658		83.172	82.218	82.182	81.621	91.091	80.923	80.658	89.389	94.411	91.261	81.306
	OK558629_unknown_CAN	82.239	81.381	81.119	81.897	82.067	81.233	81.123	81.725	83.139	89.807	82.672	83.172		81.570	81.367	81.815	82.806	80.184	79.954	81.806	82.756	82.839	80.940
	OL472173_weed_plants_SL	81.185	81.192	81.515	81.281	80.986	88.515	88.322	81.167	82.184	81.548	81.585	82.218	81.570		88.978	80.792	81.419	80.796	81.054	81.019	82.068	81.885	80.433
	OL472176_weed_plants_SL	81.481	81.014	81.019	80.713	80.941	88.622	88.395	81.565	82.149	80.946	81.481	82.182	81.367	88.978		80.314	81.315	81.015	80.757	80.948	82.099	81.281	81.000
	OP722622_Vicia_faba_SR	81.588	92.184	91.669	81.285	81.548	80.881	80.702	80.372	81.654	81.100	81.154	81.621	81.815	80.792	80.314		81.121	79.176	78.889	80.720	80.937	81.154	80.053
	OP722623_Thunbergia_D	81.121	81.321	81.086	87.908	88.188	81.087	81.244	81.438	91.058	82.312	98.165	91.091	82.806	81.419	81.315	81.121		80.329	80.066	88.689	90.374	90.927	80.906
	PP730442_Capsicum_I	79.671	79.868	79.744	80.625	80.883	80.857	81.356	79.555	80.956	79.934	80.329	80.923	80.184	80.796	81.015	79.176	80.329		99.605	80.824	80.643	80.132	79.822
	PP856216_Piper_I	79.441	79.579	80.033	80.883	80.625	80.566	81.060	79.258	80.691	80.158	80.066	80.658	79.954	81.054	80.757	78.889	80.066	99.605		80.559	80.411	79.901	79.750
	PQ162449_Melissa_officinalis_D	81.755	80.887	80.719	91.472	91.758	81.021	81.043	81.304	89.356	81.712	88.655	89.389	81.806	81.019	80.948	80.720	88.689	80.824	80.559		88.705	89.059	80.007
	PQ789801_Vicia_faba_AUS	81.404	81.204	81.002	87.692	87.938	81.704	81.528	81.421	94.378	81.729	90.607	94.411	82.756	82.068	82.099	80.937	90.374	80.643	80.411	88.705		90.077	80.956
	PX423619_Echinacea_purpurea_D	82.221	80.887	80.886	88.208	88.522	81.187	81.077	81.504	91.227	82.212	91.094	91.261	82.839	81.885	81.281	81.154	90.927	80.132	79.901	89.059	90.077		80.840
	PZ011568_Solanum_nigrum_HU	79.807	80.654	80.613	80.559	80.733	79.907	79.726	79.465	81.273	80.740	81.073	81.306	80.940	80.433	81.000	80.053	80.906	79.822	79.750	80.007	80.956	80.840

## Sheet: Table S6
	Table S6
	Percent identity matrix of the CMV sequences (a) RNA1, (b) RNA2, (c) RNA3, which were considered in the phylogenetic analysis
	The green color highlight the HUSn variant, while the blue indicate similarities of the reference genome
	(a) RNA1
		AF416899_L.saligna_USA	AJ304393_Alstromeria_NLD	AJ511988_R.sativus_HUN	AM183117_S.lycopersicum_ESP	EF202595_S.lycopersicum_CHN	HE962478_Capsicum_ITA	HG917909_N.glutinosa_IND	JN054636_C.sativus_MYS	JN180309_Z.mays_KOR	KT921314_S.lycopersicum_EGY	KU947029_Capsicum_IND	MCVL1_V.unguiculata_JPN	MG021460_Xanthosoma_UGA	NC_002034_S.lycopersicum_USA	PQ462338_T.repens_HUN	PSV_NC_002038	PZ011569_S.nigrum_HUN
	AF416899_L.saligna_USA		98.238	79.279	79.111	97.232	78.859	98.574	78.775	80.369	78.523	78.859	79.195	78.775	79.279	98.993	69.540	79.279
	AJ304393_Alstromeria_NLD	98.238		79.027	78.859	96.644	78.020	98.490	78.188	80.201	77.768	78.356	78.775	78.523	79.027	98.742	68.870	79.027
	AJ511988_R.sativus_HUN	79.279	79.027		99.245	79.530	90.101	79.195	90.017	92.701	90.268	88.423	95.050	89.262	99.664	79.362	68.285	99.581
	AM183117_S.lycopersicum_ESP	79.111	78.859	99.245		79.362	90.268	79.027	90.185	92.534	90.436	88.591	94.799	89.597	99.245	79.195	68.033	99.161
	EF202595_S.lycopersicum_CHN	97.232	96.644	79.530	79.362		79.027	96.980	78.943	80.453	78.356	78.775	79.530	78.859	79.698	97.232	69.456	79.698
	HE962478_Capsicum_ITA	78.859	78.020	90.101	90.268	79.027		78.523	93.037	90.940	93.708	91.611	90.520	93.624	90.101	78.607	69.121	90.185
	HG917909_N.glutinosa_IND	98.574	98.490	79.195	79.027	96.980	78.523		78.356	80.285	78.104	78.523	78.943	78.859	79.195	98.909	69.205	79.195
	JN054636_C.sativus_MYS	78.775	78.188	90.017	90.185	78.943	93.037	78.356		90.268	97.210	92.899	89.849	93.238	90.017	78.775	68.624	89.933
	JN180309_Z.mays_KOR	80.369	80.201	92.701	92.534	80.453	90.940	80.285	90.268		90.520	90.185	92.869	90.772	92.617	80.789	68.870	92.366
	KT921314_S.lycopersicum_EGY	78.523	77.768	90.268	90.436	78.356	93.708	78.104	97.210	90.520		92.984	90.101	94.083	90.268	78.356	68.121	90.185
	KU947029_Capsicum_IND	78.859	78.356	88.423	88.591	78.775	91.611	78.523	92.899	90.185	92.984		89.094	92.730	88.591	78.943	68.456	88.507
	MCVL1_V.unguiculata_JPN	79.195	78.775	95.050	94.799	79.530	90.520	78.943	89.849	92.869	90.101	89.094		89.430	94.883	79.279	68.536	94.799
	MG021460_Xanthosoma_UGA	78.775	78.523	89.262	89.597	78.859	93.624	78.859	93.238	90.772	94.083	92.730	89.430		89.430	78.943	68.456	89.513
	NC_002034_S.lycopersicum_USA	79.279	79.027	99.664	99.245	79.698	90.101	79.195	90.017	92.617	90.268	88.591	94.883	89.430		79.362	68.117	99.581
	PQ462338_T.repens_HUN	98.993	98.742	79.362	79.195	97.232	78.607	98.909	78.775	80.789	78.356	78.943	79.279	78.943	79.362		69.456	79.362
	PSV_NC_002038	69.540	68.870	68.285	68.033	69.456	69.121	69.205	68.624	68.870	68.121	68.456	68.536	68.456	68.117	69.456		67.950
	PZ011569_S.nigrum_HUN	79.279	79.027	99.581	99.161	79.698	90.185	79.195	89.933	92.366	90.185	88.507	94.799	89.513	99.581	79.362	67.950
	(b) RNA2
		AF198102_L.angustifolius_AUS	AF416900_L.saligna_USA	AJ007934_T.repens_HUN	AJ304394_Alstromeria_NLD	AJ511989_N.glutinosa_HUN	AM183118_S.lycopersicum_ESP	AY429436_N.benthamiana_CHN	HE962479_Capsicum_ITA	HG917911_N.glutinosa_IND	JN180310_Z.mays_KOR	KU947030_Capsicum_IND	MCVL2_V.unguiculata_JPN	MG021461_Xanthosoma_UGA	NC_002035_S.lycopersicum_USA	PSV_NC_002039	PZ011570_S.nigrum_HU	Y16925_S.lycopersicum_ITA
	AF198102_L.angustifolius_AUS		98.680	98.450	98.794	71.493	71.573	70.331	70.892	98.048	71.292	70.836	70.506	70.829	71.461	60.000	71.573	71.292
	AF416900_L.saligna_USA	98.680		98.622	99.196	71.493	71.348	70.331	70.892	98.392	71.292	70.611	70.506	70.941	71.348	60.224	71.461	71.067
	AJ007934_T.repens_HUN	98.450	98.622		98.852	71.493	71.461	70.331	70.780	97.933	71.292	70.723	70.618	70.717	71.461	59.832	71.573	71.067
	AJ304394_Alstromeria_NLD	98.794	99.196	98.852		71.380	71.348	70.443	70.892	98.278	71.180	70.836	70.506	70.885	71.236	59.888	71.348	71.292
	AJ511989_N.glutinosa_HUN	71.493	71.493	71.493	71.380		97.729	88.002	89.870	71.156	95.968	89.247	95.060	89.322	97.785	61.283	97.729	90.266
	AM183118_S.lycopersicum_ESP	71.573	71.348	71.461	71.348	97.729		88.605	90.142	71.180	96.077	89.292	95.623	89.536	98.920	61.408	98.863	90.708
	AY429436_N.benthamiana_CHN	70.331	70.331	70.331	70.443	88.002	88.605		91.497	70.050	89.172	91.723	87.585	90.549	88.329	60.955	88.555	91.156
	HE962479_Capsicum_ITA	70.892	70.892	70.780	70.892	89.870	90.142	91.497		70.387	90.703	93.141	88.776	92.926	90.028	61.067	90.085	92.630
	HG917911_N.glutinosa_IND	98.048	98.392	97.933	98.278	71.156	71.180	70.050	70.387		70.787	70.611	70.112	70.325	71.124	59.888	71.236	70.730
	JN180310_Z.mays_KOR	71.292	71.292	71.292	71.180	95.968	96.077	89.172	90.703	70.787		89.683	95.108	89.870	96.248	61.760	96.077	91.383
	KU947030_Capsicum_IND	70.836	70.611	70.723	70.836	89.247	89.292	91.723	93.141	70.611	89.683		88.152	93.209	88.952	60.674	89.348	91.610
	MCVL2_V.unguiculata_JPN	70.506	70.506	70.618	70.506	95.060	95.623	87.585	88.776	70.112	95.108	88.152		87.832	95.566	61.005	95.509	89.399
	MG021461_Xanthosoma_UGA	70.829	70.941	70.717	70.885	89.322	89.536	90.549	92.926	70.325	89.870	93.209	87.832		89.253	60.684	89.536	91.228
	NC_002035_S.lycopersicum_USA	71.461	71.348	71.461	71.236	97.785	98.920	88.329	90.028	71.124	96.248	88.952	95.566	89.253		61.577	99.034	90.708
	PSV_NC_002039	60.000	60.224	59.832	59.888	61.283	61.408	60.955	61.067	59.888	61.760	60.674	61.005	60.684	61.577		61.296	61.742
	PZ011570_S.nigrum_HU	71.573	71.461	71.573	71.348	97.729	98.863	88.555	90.085	71.236	96.077	89.348	95.509	89.536	99.034	61.296		90.652
	Y16925_S.lycopersicum_ITA	71.292	71.067	71.067	71.292	90.266	90.708	91.156	92.630	70.730	91.383	91.610	89.399	91.228	90.708	61.742	90.652
	(c) RNA3
		AF127976_S.lycopersicum_USA	AJ304397_Alstroemeria.sp_NLD	AJ511990_N.glutinosa_HUN	AM183119_S.lycopersicum_ESP	AY429437_A.hypogaea_CHN	D16405_V.unguiculata_JPN	DQ249298_S.lycopersicum_CHN	HE962480_Capsicum.sp_ITA	HG917910_N.glutinosa_IND	JN180311_Z.mays_KOR	KU947031_P.nigrum_IND	MG021462_Xanthosoma.sp_UGA	NC_001440_S.lycopersicum_USA	PQ462340_T.repens_HUN	PSV_NC_002040	PZ011571_S.nigrum_HUN	Y16926_S.lycopersicum_ITA
	AF127976_S.lycopersicum_USA		97.903	73.063	73.471	72.589	73.349	97.841	71.584	96.687	72.986	71.748	71.964	73.289	97.847	56.126	73.410	73.261
	AJ304397_Alstroemeria.sp_NLD	97.903		72.491	73.019	72.199	72.837	97.597	71.075	96.383	72.293	71.239	71.454	72.716	97.420	55.756	72.837	72.749
	AJ511990_N.glutinosa_HUN	73.063	72.491		98.701	90.993	97.649	73.305	90.764	72.925	97.772	89.655	89.791	98.888	73.261	55.535	99.011	91.580
	AM183119_S.lycopersicum_ESP	73.471	73.019	98.701		90.746	97.958	73.713	90.517	73.394	98.020	89.409	89.852	99.134	73.729	55.811	99.258	91.641
	AY429437_A.hypogaea_CHN	72.589	72.199	90.993	90.746		90.864	72.893	90.444	72.755	90.494	89.451	89.279	90.814	72.970	55.569	91.184	91.502
	D16405_V.unguiculata_JPN	73.349	72.837	97.649	97.958	90.864		73.592	90.018	73.030	97.399	88.786	89.169	97.897	73.608	55.630	98.145	91.390
	DQ249298_S.lycopersicum_CHN	97.841	97.597	73.305	73.713	72.893	73.592		71.826	96.564	73.107	71.809	72.145	73.531	97.417	55.817	73.652	73.519
	HE962480_Capsicum.sp_ITA	71.584	71.075	90.764	90.517	90.444	90.018	71.826		71.385	90.203	93.646	93.835	90.523	71.722	54.556	90.769	92.118
	HG917910_N.glutinosa_IND	96.687	96.383	72.925	73.394	72.755	73.030	96.564	71.385		72.727	71.731	72.007	73.212	96.873	55.964	73.273	73.112
	JN180311_Z.mays_KOR	72.986	72.293	97.772	98.020	90.494	97.399	73.107	90.203	72.727		88.848	88.985	97.959	73.123	55.448	98.083	91.513
	KU947031_P.nigrum_IND	71.748	71.239	89.655	89.409	89.451	88.786	71.809	93.646	71.731	88.848		95.864	89.292	72.128	54.469	89.538	91.307
	MG021462_Xanthosoma.sp_UGA	71.964	71.454	89.791	89.852	89.279	89.169	72.145	93.835	72.007	88.985	95.864		89.674	72.162	54.885	89.920	91.867
	NC_001440_S.lycopersicum_USA	73.289	72.716	98.888	99.134	90.814	97.897	73.531	90.523	73.212	97.959	89.292	89.674		73.547	55.387	99.629	91.769
	PQ462340_T.repens_HUN	97.847	97.420	73.261	73.729	72.970	73.608	97.417	71.722	96.873	73.123	72.128	72.162	73.547		56.258	73.668	73.595
	PSV_NC_002040	56.126	55.756	55.535	55.811	55.569	55.630	55.817	54.556	55.964	55.448	54.469	54.885	55.387	56.258		55.508	55.395
	PZ011571_S.nigrum_HUN	73.410	72.837	99.011	99.258	91.184	98.145	73.652	90.769	73.273	98.083	89.538	89.920	99.629	73.668	55.508		92.015
	Y16926_S.lycopersicum_ITA	73.261	72.749	91.580	91.641	91.502	91.390	73.519	92.118	73.112	91.513	91.307	91.867	91.769	73.595	55.395	92.015

## Sheet: Table S7
	Table S7
	Percent identity matrix of the TuYV, which were considered in the phylogenetic analysis, when phylogeny of TuYV was investigated
	The green color highlight the HUSn variant, while the blue indicate similarities of the reference genome
		NC_003743	OK030780_Pisum_sativum_UK	AF473561_BWYV	JQ862472_unknown_AUS	KF923236_Chinese_cabbage_SKor	MN497801_Pisum_sativum_D	MN497806_Pisum_sativum_D	MT586582_Brassica_napus_AUS	MT586592_Brassica_napus_AUS	MT955608_Brassica-napus_GR	OK030767_Pisum_sativum_UK	OK030782_Pisum_sativum_UK	OP183548_Brassica_napus_D	OP699035_Capsella_bursa-pastoris_CZ	OP699039_Papaver_rhoeas_CZ	OP699044_Sinapis_alba_CZ	PZ011584_Dstra_Snigrum_HU	OP699029_Brassica_napus_CZ
	NC_003743		95.199	92.952	94.280	94.382	95.863	95.812	95.403	95.608	95.199	95.812	95.352	95.710	95.812	95.199	95.710	95.506	95.710
	OK030780_Pisum_sativum_UK	95.199		94.484	95.914	95.710	96.374	96.578	96.629	96.834	96.425	96.323	96.680	96.221	96.527	96.936	96.425	96.221	96.425
	AF473561_BWYV	92.952	94.484		94.995	94.484	93.820	93.922	93.973	93.769	93.871	93.769	94.331	93.565	93.871	93.973	93.769	93.769	94.178
	JQ862472_unknown_AUS	94.280	95.914	94.995		94.382	94.637	94.842	94.791	94.791	94.484	94.791	94.893	94.484	94.791	94.893	94.688	94.688	94.893
	KF923236_Chinese_cabbage_SKor	94.382	95.710	94.484	94.382		94.025	94.127	96.323	94.178	95.608	94.076	94.382	93.871	94.178	95.914	94.076	94.280	94.484
	MN497801_Pisum_sativum_D	95.863	96.374	93.820	94.637	94.025		99.745	94.229	99.132	94.025	99.642	98.825	99.540	99.847	94.025	99.745	99.336	99.540
	MN497806_Pisum_sativum_D	95.812	96.578	93.922	94.842	94.127	99.745		94.076	99.183	94.127	99.694	98.902	99.591	99.898	94.127	99.796	99.387	99.591
	MT586582_Brassica_napus_AUS	95.403	96.629	93.973	94.791	96.323	94.229	94.076		94.280	97.344	93.973	94.637	93.769	94.076	97.651	93.973	93.973	93.973
	MT586592_Brassica_napus_AUS	95.608	96.834	93.769	94.791	94.178	99.132	99.183	94.280		93.973	99.081	98.315	98.979	99.285	94.280	99.183	98.774	98.979
	MT955608_Brassica-napus_GR	95.199	96.425	93.871	94.484	95.608	94.025	94.127	97.344	93.973		93.871	94.842	93.769	94.076	97.242	93.973	93.769	93.973
	OK030767_Pisum_sativum_UK	95.812	96.323	93.769	94.791	94.076	99.642	99.694	93.973	99.081	93.871		98.723	99.489	99.796	93.871	99.694	99.285	99.489
	OK030782_Pisum_sativum_UK	95.352	96.680	94.331	94.893	94.382	98.825	98.902	94.637	98.315	94.842	98.723		98.621	98.927	95.148	98.825	98.723	99.030
	OP183548_Brassica_napus_D	95.710	96.221	93.565	94.484	93.871	99.540	99.591	93.769	98.979	93.769	99.489	98.621		99.694	93.769	99.591	99.183	99.387
	OP699035_C_bursa-pastoris_CZ	95.812	96.527	93.871	94.791	94.178	99.847	99.898	94.076	99.285	94.076	99.796	98.927	99.694		94.076	99.898	99.489	99.694
	OP699039_Papaver_rhoeas_CZ	95.199	96.936	93.973	94.893	95.914	94.025	94.127	97.651	94.280	97.242	93.871	95.148	93.769	94.076		93.973	94.178	94.382
	OP699044_Sinapis_alba_CZ	95.710	96.425	93.769	94.688	94.076	99.745	99.796	93.973	99.183	93.973	99.694	98.825	99.591	99.898	93.973		99.387	99.591
	PZ011584_Dstra_Snigrum_HU	95.506	96.221	93.769	94.688	94.280	99.336	99.387	93.973	98.774	93.769	99.285	98.723	99.183	99.489	94.178	99.387		99.591
	OP699029_Brassica_napus_CZ	95.710	96.425	94.178	94.893	94.484	99.540	99.591	93.973	98.979	93.973	99.489	99.030	99.387	99.694	94.382	99.591	99.591

## Sheet: Table S8
	Table S8
	Percent identity matrix of the LBVaV (a) RNA1, (b) RNA2, which were considered in the phylogenetic analysis, when phylogeny of LBVaV was investigated
	The green color highlight the HUSn variant, while the blue indicate similarities of the reference genome
	Artemisia_varicosavirus2 was used as an outgroup
	(a) RNA1
		JN710440_lettuce_NL	NC_011558_lettuce_J	MH349091_lettuce_CN	MW595188_tomato_SK	LC771580_Cichorium_intybus_SKor	PX121439_Artemisia_varicosavirus2	PZ11573_HuSd
	JN710440_lettuce_NL		95.992	95.611	99.046	96.374	61.450	98.473
	NC_011558_lettuce_J	95.992		98.855	95.802	97.710	61.641	95.992
	MH349091_lettuce_CN	95.611	98.855		95.420	97.328	61.260	95.992
	MW595188_tomato_SK	99.046	95.802	95.420		96.183	61.832	98.282
	LC771580_Cichorium_intybus_SKor	96.374	97.710	97.328	96.183		61.641	96.756
	PX121439_Artemisia_varicosavirus2	61.450	61.641	61.260	61.832	61.641		61.641
	PZ11573_HuSd	98.473	95.992	95.992	98.282	96.756	61.641
	(b) RNA2
		AB190522_TSV_J	AB190523_TSV_J	AB190527_TSV_J	AB190528_TSV_J	AY366412_Lactuca_sativa_SP	AY366413_Lactuca_sativa_SP	AY366414_Lactuca_sativa_SP	AY581684_Lactuca_sativa_SP	AY581686_Lactuca_sativa_SP	AY581689_Lactuca_sativa_SP	AY581690_Lactuca_sativa_UK	AY581691_Lactuca_sativa_SP	AY839618_Sonchus_oleraceus_SP	AY839622_Sonchus_oleraceus_SP	AY839623_Sonchus_oleraceus_SP	DQ530353_lettuce_BR	DQ530354_lettuce_BR	DQ530355_lettuce_BR	GU220727_Lactuca_sativa_AUS	JN710441_lettuce_NL	LC677087_Lamprocapnos-spectabilis_SKor	LC771581_Cichorium_intybus_SKor	MF045444_lettuce_CH	MF185807_lettuce_CH	MH894475_Lactuca_sativa_SP	MH894484_Lactuca_sativa_SP	MH894485_Lactuca_sativa_SP	MH894489_Lactuca_sativa_SP	MH894494_Lactuca_sativa_SP	MH894495_Lactuca_sativa_SP	MH894505_Lactuca_sativa_SP	MH894507_Lactuca_sativa_SP	MW595189_tomato_SK	NC_011568_lettuce_J	PZ11574_HuSd
	AB190522_TSV_J		99.730	96.761	96.626	96.221	96.491	96.491	96.626	96.221	96.086	95.951	93.117	95.547	94.872	95.682	96.491	96.491	96.896	96.626	96.356	98.381	98.650	96.896	96.761	96.491	96.221	96.221	96.491	96.626	96.491	96.491	96.761	96.491	96.221	96.221
	AB190523_TSV_J	99.730		96.626	96.491	96.086	96.356	96.356	96.491	96.086	95.951	95.816	93.252	95.412	94.737	95.547	96.356	96.356	96.761	96.491	96.221	98.381	98.650	96.761	96.626	96.356	96.086	96.086	96.356	96.491	96.356	96.356	96.626	96.356	96.086	96.356
	AB190527_TSV_J	96.761	96.626		99.865	95.547	95.951	96.221	96.086	95.682	95.816	95.951	92.982	95.142	94.602	95.682	95.816	95.951	96.086	96.356	96.221	97.166	97.436	99.325	99.190	95.951	95.682	95.682	95.951	96.086	95.951	95.951	96.221	95.951	98.920	95.816
	AB190528_TSV_J	96.626	96.491	99.865		95.412	95.816	96.086	95.951	95.547	95.682	95.816	92.848	95.007	94.467	95.547	95.682	95.816	95.951	96.221	96.086	97.031	97.301	99.190	99.055	95.816	95.547	95.547	95.816	95.951	95.816	95.816	96.086	95.816	98.785	95.682
	AY366412_Lactuca_sativa_SP	96.221	96.086	95.547	95.412		97.706	97.976	97.841	97.436	97.301	96.896	95.142	98.516	96.086	96.626	99.730	98.785	97.571	97.301	97.571	96.626	96.896	95.682	95.547	97.976	97.436	97.436	97.706	97.841	97.706	97.706	97.976	98.516	95.277	96.626
	AY366413_Lactuca_sativa_SP	96.491	96.356	95.951	95.816	97.706		99.460	99.865	99.190	99.325	97.841	95.007	97.031	97.976	98.920	97.976	98.111	97.436	97.571	98.516	96.896	97.166	96.086	95.951	99.190	99.190	99.460	99.730	99.325	99.730	99.730	99.460	97.841	95.682	96.761
	AY366414_Lactuca_sativa_SP	96.491	96.356	96.221	96.086	97.976	99.460		99.595	99.190	99.055	97.841	95.007	97.301	97.706	98.381	98.246	98.111	97.706	97.436	98.516	96.896	97.166	96.356	96.221	99.190	99.190	99.190	99.460	99.325	99.460	99.460	99.460	97.841	95.951	97.031
	AY581684_Lactuca_sativa_SP	96.626	96.491	96.086	95.951	97.841	99.865	99.595		99.325	99.460	97.976	95.142	97.166	98.111	98.785	98.111	98.246	97.571	97.706	98.650	97.031	97.301	96.221	96.086	99.325	99.325	99.595	99.865	99.460	99.865	99.865	99.595	97.976	95.816	96.896
	AY581686_Lactuca_sativa_SP	96.221	96.086	95.682	95.547	97.436	99.190	99.190	99.325		98.785	97.571	94.737	96.761	97.436	98.111	97.706	97.841	97.166	97.166	98.246	96.626	96.896	95.816	95.682	99.190	99.460	98.920	99.190	99.055	99.460	99.190	99.190	97.571	95.412	96.491
	AY581689_Lactuca_sativa_SP	96.086	95.951	95.816	95.682	97.301	99.325	99.055	99.460	98.785		97.436	94.737	96.626	97.841	98.516	97.571	97.706	97.031	97.436	98.111	96.491	96.761	95.951	95.816	98.785	98.785	99.055	99.325	98.920	99.325	99.325	99.055	97.436	95.547	96.356
	AY581690_Lactuca_sativa_UK	95.951	95.816	95.951	95.816	96.896	97.841	97.841	97.976	97.571	97.436		94.062	96.221	96.221	97.301	97.166	97.301	97.166	96.896	99.325	96.356	96.626	95.951	95.816	97.841	97.571	97.571	97.841	97.976	97.841	97.841	98.111	97.031	95.547	96.491
	AY581691_Lactuca_sativa_SP	93.117	93.252	92.982	92.848	95.142	95.007	95.007	95.142	94.737	94.737	94.062		94.467	94.197	94.062	95.412	95.547	94.062	94.062	94.602	93.522	93.792	93.117	92.982	95.007	94.737	94.737	95.007	95.142	95.007	95.007	95.277	95.277	92.982	93.792
	AY839618_Sonchus_oleraceus_SP	95.547	95.412	95.142	95.007	98.516	97.031	97.301	97.166	96.761	96.626	96.221	94.467		95.547	96.086	98.785	97.841	96.626	96.491	96.896	95.951	96.221	95.007	94.872	97.301	96.761	96.761	97.031	97.166	97.031	97.031	97.301	97.571	94.602	95.682
	AY839622_Sonchus_oleraceus_SP	94.872	94.737	94.602	94.467	96.086	97.976	97.706	98.111	97.436	97.841	96.221	94.197	95.547		97.706	96.356	96.491	95.816	95.951	96.761	95.277	95.547	94.737	94.602	97.436	97.436	97.706	97.976	97.571	97.976	97.976	97.706	96.221	94.332	95.142
	AY839623_Sonchus_oleraceus_SP	95.682	95.547	95.682	95.547	96.626	98.920	98.381	98.785	98.111	98.516	97.301	94.062	96.086	97.706		96.896	97.031	96.626	96.761	97.571	96.086	96.356	95.816	95.682	98.111	98.111	98.381	98.650	98.246	98.650	98.650	98.381	96.761	95.412	95.951
	DQ530353_lettuce_BR	96.491	96.356	95.816	95.682	99.730	97.976	98.246	98.111	97.706	97.571	97.166	95.412	98.785	96.356	96.896		99.055	97.841	97.571	97.841	96.896	97.166	95.951	95.816	98.246	97.706	97.706	97.976	98.111	97.976	97.976	98.246	98.785	95.547	96.896
	DQ530354_lettuce_BR	96.491	96.356	95.951	95.816	98.785	98.111	98.111	98.246	97.841	97.706	97.301	95.547	97.841	96.491	97.031	99.055		97.976	97.706	97.976	96.896	97.166	96.086	95.951	98.111	97.841	97.841	98.111	98.246	98.111	98.111	98.381	98.920	95.682	97.031
	DQ530355_lettuce_BR	96.896	96.761	96.086	95.951	97.571	97.436	97.706	97.571	97.166	97.031	97.166	94.062	96.626	95.816	96.626	97.841	97.976		97.976	97.571	97.031	97.301	96.221	96.086	97.436	97.166	97.166	97.436	97.571	97.436	97.436	97.706	97.706	95.816	97.436
	GU220727_Lactuca_sativa_AUS	96.626	96.491	96.356	96.221	97.301	97.571	97.436	97.706	97.166	97.436	96.896	94.062	96.491	95.951	96.761	97.571	97.706	97.976		97.301	97.031	97.301	96.491	96.356	97.436	97.166	97.301	97.571	97.571	97.571	97.571	97.706	97.706	96.086	97.166
	JN710441_lettuce_NL	96.356	96.221	96.221	96.086	97.571	98.516	98.516	98.650	98.246	98.111	99.325	94.602	96.896	96.761	97.571	97.841	97.976	97.571	97.301		96.761	97.031	96.221	96.086	98.516	98.246	98.246	98.516	98.650	98.516	98.516	98.785	97.706	95.816	96.896
	LC677087_Lamprocapnos-spectabilis_SKor	98.381	98.381	97.166	97.031	96.626	96.896	96.896	97.031	96.626	96.491	96.356	93.522	95.951	95.277	96.086	96.896	96.896	97.031	97.031	96.761		99.730	97.301	97.166	96.896	96.626	96.626	96.896	97.031	96.896	96.896	97.166	96.896	96.626	96.356
	LC771581_Cichorium_intybus_SKor	98.650	98.650	97.436	97.301	96.896	97.166	97.166	97.301	96.896	96.761	96.626	93.792	96.221	95.547	96.356	97.166	97.166	97.301	97.301	97.031	99.730		97.571	97.436	97.166	96.896	96.896	97.166	97.301	97.166	97.166	97.436	97.166	96.896	96.626
	MF045444_lettuce_CH	96.896	96.761	99.325	99.190	95.682	96.086	96.356	96.221	95.816	95.951	95.951	93.117	95.007	94.737	95.816	95.951	96.086	96.221	96.491	96.221	97.301	97.571		99.865	96.086	95.816	95.816	96.086	96.221	96.086	96.086	96.356	96.221	98.785	95.816
	MF185807_lettuce_CH	96.761	96.626	99.190	99.055	95.547	95.951	96.221	96.086	95.682	95.816	95.816	92.982	94.872	94.602	95.682	95.816	95.951	96.086	96.356	96.086	97.166	97.436	99.865		95.951	95.682	95.682	95.951	96.086	95.951	95.951	96.221	96.356	98.650	95.682
	MH894475_Lactuca_sativa_SP	96.491	96.356	95.951	95.816	97.976	99.190	99.190	99.325	99.190	98.785	97.841	95.007	97.301	97.436	98.111	98.246	98.111	97.436	97.436	98.516	96.896	97.166	96.086	95.951		99.190	98.920	99.190	99.595	99.190	99.190	99.730	97.841	95.682	96.761
	MH894484_Lactuca_sativa_SP	96.221	96.086	95.682	95.547	97.436	99.190	99.190	99.325	99.460	98.785	97.571	94.737	96.761	97.436	98.111	97.706	97.841	97.166	97.166	98.246	96.626	96.896	95.816	95.682	99.190		98.920	99.190	99.055	99.460	99.190	99.190	97.571	95.412	96.491
	MH894485_Lactuca_sativa_SP	96.221	96.086	95.682	95.547	97.436	99.460	99.190	99.595	98.920	99.055	97.571	94.737	96.761	97.706	98.381	97.706	97.841	97.166	97.301	98.246	96.626	96.896	95.816	95.682	98.920	98.920		99.730	99.055	99.460	99.460	99.190	97.571	95.412	96.491
	MH894489_Lactuca_sativa_SP	96.491	96.356	95.951	95.816	97.706	99.730	99.460	99.865	99.190	99.325	97.841	95.007	97.031	97.976	98.650	97.976	98.111	97.436	97.571	98.516	96.896	97.166	96.086	95.951	99.190	99.190	99.730		99.325	99.730	99.730	99.460	97.841	95.682	96.761
	MH894494_Lactuca_sativa_SP	96.626	96.491	96.086	95.951	97.841	99.325	99.325	99.460	99.055	98.920	97.976	95.142	97.166	97.571	98.246	98.111	98.246	97.571	97.571	98.650	97.031	97.301	96.221	96.086	99.595	99.055	99.055	99.325		99.325	99.325	99.865	97.976	95.816	96.896
	MH894495_Lactuca_sativa_SP	96.491	96.356	95.951	95.816	97.706	99.730	99.460	99.865	99.460	99.325	97.841	95.007	97.031	97.976	98.650	97.976	98.111	97.436	97.571	98.516	96.896	97.166	96.086	95.951	99.190	99.460	99.460	99.730	99.325		99.730	99.460	97.841	95.682	96.761
	MH894505_Lactuca_sativa_SP	96.491	96.356	95.951	95.816	97.706	99.730	99.460	99.865	99.190	99.325	97.841	95.007	97.031	97.976	98.650	97.976	98.111	97.436	97.571	98.516	96.896	97.166	96.086	95.951	99.190	99.190	99.460	99.730	99.325	99.730		99.460	97.841	95.682	96.761
	MH894507_Lactuca_sativa_SP	96.761	96.626	96.221	96.086	97.976	99.460	99.460	99.595	99.190	99.055	98.111	95.277	97.301	97.706	98.381	98.246	98.381	97.706	97.706	98.785	97.166	97.436	96.356	96.221	99.730	99.190	99.190	99.460	99.865	99.460	99.460		98.111	95.951	97.031
	MW595189_tomato_SK	96.491	96.356	95.951	95.816	98.516	97.841	97.841	97.976	97.571	97.436	97.031	95.277	97.571	96.221	96.761	98.785	98.920	97.706	97.706	97.706	96.896	97.166	96.221	96.356	97.841	97.571	97.571	97.841	97.976	97.841	97.841	98.111		95.682	97.031
	NC_011568_lettuce_J	96.221	96.086	98.920	98.785	95.277	95.682	95.951	95.816	95.412	95.547	95.547	92.982	94.602	94.332	95.412	95.547	95.682	95.816	96.086	95.816	96.626	96.896	98.785	98.650	95.682	95.412	95.412	95.682	95.816	95.682	95.682	95.951	95.682		95.412
	PZ11574_HuSd	96.221	96.356	95.816	95.682	96.626	96.761	97.031	96.896	96.491	96.356	96.491	93.792	95.682	95.142	95.951	96.896	97.031	97.436	97.166	96.896	96.356	96.626	95.816	95.682	96.761	96.491	96.491	96.761	96.896	96.761	96.761	97.031	97.031	95.412

## Sheet: Table S9
	Table S9
	Percent identity matrix of the viruses, which were considered in the phylogenetic analysis, when phylogeny of ObPV-like virus was investigated
	The green color highlight the HUDsSd variant, while the blue indicate similarities of the reference genome
		PZ011574_HUDsSd	OR607769_CapMMV_C_annuum_M	OR365081_PMMV_C_annuum_CH	OR233194_ObPV_C_annuum_HU	OR233190_PMMV_C_annuum_Az	OQ446806__BPMV_Calibrachoa_D	OM892681_ToBRFV_USA	OK181768_PMMV_C_annuum_GR	NC_022801_YTMMV_A_littorea_AUS	NC_004106_PMMV_C_annuum_J	NC_003852_ObPV_C_annuum_HU	LC643028_BellPMMV_Sjaponica_J	L11665_ObPV_C_annuum_HU	KX187305_PMMV_C_annuum_Is
	PZ011574_HUDsSd		74.024	76.178	78.735	76.581	66.891	64.872	76.985	68.102	76.178	78.331	65.416	78.600	76.851
	OR607769_CapMMV_C_annuum_M	74.024		73.486	72.678	74.024	64.603	64.872	74.159	70.256	73.351	72.948	66.756	72.678	73.486
	OR365081_PMMV_C_annuum_CH	76.178	73.486		74.159	97.981	65.949	65.949	98.520	67.429	99.731	74.024	66.086	74.024	98.385
	OR233194_ObPV_C_annuum_HU	78.735	72.678	74.159		73.890	65.007	65.141	73.890	68.506	73.890	99.462	66.354	99.462	74.024
	OR233190_PMMV_C_annuum_Az	76.581	74.024	97.981	73.890		65.545	65.680	99.192	67.429	97.981	74.024	65.952	74.024	97.443
	OQ446806__BPMV_Calibrachoa_D	66.891	64.603	65.949	65.007	65.545		74.024	65.680	65.007	65.949	65.141	64.745	65.276	65.276
	OM892681_ToBRFV_USA	64.872	64.872	65.949	65.141	65.680	74.024		65.680	62.568	66.083	65.141	63.673	65.276	65.814
	OK181768_PMMV_C_annuum_GR	76.985	74.159	98.520	73.890	99.192	65.680	65.680		67.429	98.520	74.024	65.818	74.024	97.981
	NC_022801_YTMMV_A_littorea_AUS	68.102	70.256	67.429	68.506	67.429	65.007	62.568	67.429		67.429	68.775	68.499	68.775	67.160
	NC_004106_PMMV_C_annuum_J	76.178	73.351	99.731	73.890	97.981	65.949	66.083	98.520	67.429		73.755	66.220	73.755	98.385
	NC_003852_ObPV_C_annuum_HU	78.331	72.948	74.024	99.462	74.024	65.141	65.141	74.024	68.775	73.755		66.220	99.731	73.755
	LC643028_BellPMMV_Sjaponica_J	65.416	66.756	66.086	66.354	65.952	64.745	63.673	65.818	68.499	66.220	66.220		66.086	65.818
	L11665_ObPV_C_annuum_HU	78.600	72.678	74.024	99.462	74.024	65.276	65.276	74.024	68.775	73.755	99.731	66.086		73.755
	KX187305_PMMV_C_annuum_Is	76.851	73.486	98.385	74.024	97.443	65.276	65.814	97.981	67.160	98.385	73.755	65.818	73.755

[truncated: 4 more sheets: Table S10, Table S11, Table S12, Table S13]
